# Supplementary material for: Clinical testing of BRCA1 and BRCA2: a worldwide snapshot of technological practices
Source: NPJ Genom Med. 2018 Feb 15;3:7. doi: 10.1038/s41525-018-0046-7 (PMC5814433; doi:10.1038/s41525-018-0046-7)
Supplement: Supplementary file 4 — Supplemental Table 1 [file 41525_2018_46_MOESM4_ESM.xlsx]

## Sheet: Question list non-US survey
Question Code	Question
Q68	Does your laboratory perform clinical genetic testing of BRCA1/BRCA2 and/or other genes associate...
Q2_1_TEXT	Enter your location (City/Country)-TEXT
Q4	What is the platform currently used by your laboratory for DNA sequencing of hereditary cancer risk genes? (Select all that apply). - Selected Choice
Q5	What is the platform currently used by your laboratory for deletion/duplication analysis, when applicable, of hereditary cancer risk genes. (Select all that apply) - Selected Choice
Q5_6_TEXT	What is the platform currently used by your laboratory for deletion/duplication analysis, when applicable, of hereditary cancer risk genes. (Select all that apply) - Other - Text
Q6	Which genes are not analyzed for deletion/duplication? - Selected Choice
Q6_3_TEXT	Which genes are not analyzed for deletion/duplication? - The following genes do not have deletion/duplication analysis performed - Text
Q7	Are all coding exons covered for genes in your hereditary cancer multigene panels? (Note exceptions in next question). - Selected Choice
Q7_3_TEXT	Are all coding exons covered for genes in your hereditary cancer multigene panels? (Note exceptions in next question). - Other - Text
Q8_1_TEXT	Please describe any exons (and their affected gene) not covered in your multigene panels (e.g. only 1100delC assessed in CHEK2, no analysis of exons 12-15 in PMS2, single variant analysis of GREM1). - Selected Choice
Q9	Are the following promoter regions or specialty results included when the applicable gene is part of the panel? (Check all that apply). - Selected Choice
Q9_6_TEXT	Are the following promoter regions or specialty results included when the applicable gene is part of the panel? (Check all that apply). - Other - Text
Q10	Are full intronic regions of any genes analyzed?
Q11_1_TEXT	Which genes include full intron analysis? - List - Text
Q12	Are identified variants confirmed using another method (or the same method) before reporting? - Selected Choice
Q12_4_TEXT	Are identified variants confirmed using another method (or the same method) before reporting? - Other - Text
Q13	What methods/platforms are used to confirm identified genetic variants? (Check all that apply). - Selected Choice
Q13_7_TEXT	What methods/platforms are used to confirm identified genetic variants? (Check all that apply). - Other - Text
Q14	How many base pairs of intronic regions are typically assessed? - Selected Choice
Q14_5_TEXT	How many base pairs of intronic regions are typically assessed? - Other - Text
Q15	What regulatory regions are included in analysis of BRCA1 and BRCA2? (check all that apply) - Selected Choice
Q15_7_TEXT	What regulatory regions are included in analysis of BRCA1 and BRCA2? (check all that apply) - Other - Text
Q16_1_TEXT	What is your analytic sensitivity of BRCA1/2? - Describe - Text
Q17_1_TEXT	How many reference samples were used to determine BRCA1/2 analytic sensitivity? - Number - Text
Q18	What is your percentage of variants of uncertain significance (VUS) in BRCA1/2? - Selected Choice
Q18_1_TEXT	What is your percentage of variants of uncertain significance (VUS) in BRCA1/2? - Percentage - Text
Q19	How is the VUS rate calculated? - Selected Choice
Q19_1_TEXT	How is the VUS rate calculated? - Description - Text
Q20	For next-generation sequencing technology, what is your average depth of base pair reads across all genes? - Selected Choice
Q20_1_TEXT	For next-generation sequencing technology, what is your average depth of base pair reads across all genes? - Average number reads - Text
Q21	What is your minimum depth of base pair reads needed to meet your quality criteria? - Selected Choice
Q21_1_TEXT	What is your minimum depth of base pair reads needed to meet your quality criteria? - Minimum - Text
Q22	For next-generation sequencing technology, what is your average depth of base pair reads for BRCA1/2? - Selected Choice
Q22_1_TEXT	For next-generation sequencing technology, what is your average depth of base pair reads for BRCA1/2? - Average Number reads BRCA1 - Text
Q22_2_TEXT	For next-generation sequencing technology, what is your average depth of base pair reads for BRCA1/2? - Average number reads BRCA2 - Text
Q23_1_TEXT	For BRCA1/2 what is your minimum depth of base pair reads? - Minimum depth BRCA1 - Text
Q23_2_TEXT	For BRCA1/2 what is your minimum depth of base pair reads? - Minimum depth BRCA2 - Text
Q24	How are "low read" regions or gaps in sequencing data evaluated? (Check all that apply) - Selected Choice
Q24_5_TEXT	How are "low read" regions or gaps in sequencing data evaluated? (Check all that apply) - Other - Text
Q25	What is the analytic sensitivity of your multi-gene panels? - Selected Choice
Q25_1_TEXT	What is the analytic sensitivity of your multi-gene panels? - Analytic sensitivity - Text
Q26_1_TEXT	What is the sensitivity and false discovery rate (FDR)/positive predictive value (PPV) for single nucleotide variants? - Sensitivity, FDR/PPV - Text
Q27_1_TEXT	What is the sensitivity and FDR/PPV for indels? - Sensitivity, FDR/PPV - Text
Q28	What size indels can be reliably detected? - Selected Choice
Q28_1_TEXT	What size indels can be reliably detected? - Size - Text
Q28_2_TEXT	What size indels can be reliably detected? - Depends on gene (please describe) - Text
Q29	Does your laboratory offer variant-specific testing for familial pathogenic variants found in multigene panels? - Selected Choice
Q30_1_TEXT	In September 2016, what was your average turnaround time for tests of less than 10 genes? - Turnaround time - Text
Q31_1_TEXT	In September 2016, what was your average turnaround time for single syndrome tests, e.g. BRCA1/2? - Turnaround time - Text
Q32_1_TEXT	In September 2016, what was your average turnaround time for a multigene panel of more than 10 genes? - Turnaround time - Text
Q34	Is variant interpretation performed by in-house staff? - Selected Choice
Q34_3_TEXT	Is variant interpretation performed by in-house staff? - No (If no, where is it performed) - Text
Q35	What variant interpretation guidelines do you follow? - Selected Choice
Q35_2_TEXT	What variant interpretation guidelines do you follow? - In-house (describe) - Text
Q35_3_TEXT	What variant interpretation guidelines do you follow? - Other - Text
Q36_1_TEXT	Please describe your variant analysis process. Feel free to include a link if a detailed summary is available on your website. Please specify if there is a different process for BRCA1/2 analysis compared to a multigene panel. - Description of process: - Text
Q37	How often does your laboratory re-assess previous variant results? - Selected Choice
Q37_1_TEXT	How often does your laboratory re-assess previous variant results? - Less than a year - Text
Q38	Is the ordering provider contacted when an unclear variant is reclassified? - Selected Choice
Q38_5_TEXT	Is the ordering provider contacted when an unclear variant is reclassified? - Other - Text
Q39	Who is involved with the variant classification process? (Check all that apply) - Selected Choice
Q39_5_TEXT	Who is involved with the variant classification process? (Check all that apply) - Expert classification panel (Specify details on panel here) - Text
Q39_6_TEXT	Who is involved with the variant classification process? (Check all that apply) - Other - Text
Q40	Do you offer variant-specific testing for family members when a VUS is identified for segregation and/or research studies (i.e. family studies)? - Selected Choice
Q40_3_TEXT	Do you offer variant-specific testing for family members when a VUS is identified for segregation and/or research studies (i.e. family studies)? - Other - Text
Q41_1_TEXT	If you offer family studies for VUS, please describe the process, including the required medical information, cost to patient, and turnaround time. - Description of family studies for VUS: - Text
Q42	Who is involved in report writing? (Check all that apply) - Selected Choice
Q42_5_TEXT	Who is involved in report writing? (Check all that apply) - Other - Text
Q43	Which public variant databases do you contribute data? (Check all that apply). - Selected Choice
Q43_6_TEXT	Which public variant databases do you contribute data? (Check all that apply). - Other (Specify) - Text
Q43_7_TEXT	Which public variant databases do you contribute data? (Check all that apply). - Our laboratory does not contribute variant data to public databases - Text
Q44	Do you respond to inquires about variants found in other laboratories? - Selected Choice
Q44_3_TEXT	Do you respond to inquires about variants found in other laboratories? - Other - Text
Q45	Are you willing to share a sample report showing how VUS results are reported to clinicians? - Selected Choice
Q45_3_TEXT	Are you willing to share a sample report showing how VUS results are reported to clinicians? - Other - Text
Q46_1_TEXT	How many index cases for hereditary cancer risk were analyzed in your laboratory between October 2015-September 2016? - Selected Choice
Q47_1_TEXT	How many dedicated staff (full time equivalents) work at your company? - Staff size: - Text
Q48	Does your lab/company have board certified genetic counselors on staff? - Selected Choice
Q48_3_TEXT	Does your lab/company have board certified genetic counselors on staff? - Our country does not have genetic counselors but we have an equivalent position (described) - Text
Q48_4_TEXT	Does your lab/company have board certified genetic counselors on staff? - Other - Text
Q48_1_TEXT	How many genetic counselors or similar positions do you have on staff? - Number: - Text
Q49	Describe the various roles genetic counselor (or equivalent positions) have within the lab/company. (Check all that apply). - Selected Choice
Q49_10_TEXT	Describe the various roles genetic counselor (or equivalent positions) have within the lab/company. (Check all that apply). - Other - Text
Q65	In your country, is there only one reference laboratory that performs all of the clinical genetics testing for hereditary cancer syndromes? - Selected Choice
Q65_3_TEXT	In your country, is there only one reference laboratory that performs all of the clinical genetics testing for hereditary cancer syndromes? - Other - Text
Q50	Are there any guidelines (national or regional) used to determine whether or not an ordered test is appropriate? - Selected Choice
Q50_2_TEXT	Are there any guidelines (national or regional) used to determine whether or not an ordered test is appropriate? - Yes, we use the following guideline(s): - Text
Q66	Does your country provide guidelines for which genes can be included on clinical tests for hereditary cancer syndromes? (e.g. BRCA1 and BRCA2 only for hereditary breast and ovarian cancer OR a defined set of genes such as BRCA1/BRCA2/TP53/PALB2 for hereditary breast and ovarian cancer). - Selected Choice
Q66_1_TEXT	Does your country provide guidelines for which genes can be included on clinical tests for hereditary cancer syndromes? (e.g. BRCA1 and BRCA2 only for hereditary breast and ovarian cancer OR a defined set of genes such as BRCA1/BRCA2/TP53/PALB2 for hereditary breast and ovarian cancer). - Yes, but this is only a recommendation (describe recommendation) - Text
Q66_2_TEXT	Does your country provide guidelines for which genes can be included on clinical tests for hereditary cancer syndromes? (e.g. BRCA1 and BRCA2 only for hereditary breast and ovarian cancer OR a defined set of genes such as BRCA1/BRCA2/TP53/PALB2 for hereditary breast and ovarian cancer). - Yes. Only defined genes are allowed to be offered (describe) - Text
Q66_5_TEXT	Does your country provide guidelines for which genes can be included on clinical tests for hereditary cancer syndromes? (e.g. BRCA1 and BRCA2 only for hereditary breast and ovarian cancer OR a defined set of genes such as BRCA1/BRCA2/TP53/PALB2 for hereditary breast and ovarian cancer). - Other - Text
Q51	Are you able to bill private health insurance for tests (assuming patients meet appropriate criteria)? - Selected Choice
Q51_5_TEXT	Are you able to bill private health insurance for tests (assuming patients meet appropriate criteria)? - Other - Text
Q52	Do you provide pre-verification services for insurance coverage?
Q53	Do you offer financial assistance options? - Selected Choice
Q53_1_TEXT	Do you offer financial assistance options? - Yes [Please describe financial assistance options including income and documentation requirements (e.g. <200% poverty levels and most recent tax returns} - Text
Q54	Do you offer genetic testing of DNA from buccal samples? - Selected Choice
Q54_3_TEXT	Do you offer genetic testing of DNA from buccal samples? - Other - Text
Q55	Do you offer genetic testing on skin fibroblasts? - Selected Choice
Q55_3_TEXT	Do you offer genetic testing on skin fibroblasts? - Other - Text
Q56_3_TEXT	Are you able to culture skin fibroblasts or lymphoblastoid cell lines within your lab? - Selected Choice
Q57	Do you offer genetic testing internationally? - Selected Choice
Q57_3_TEXT	Do you offer genetic testing internationally? - Other - Text
Q58	If international testing is available, do you cover shipping costs to submit samples? - Selected Choice
Q58_3_TEXT	If international testing is available, do you cover shipping costs to submit samples? - Other - Text

## Sheet: Non-US survey Responses
Q68	Q2_1_TEXT	Q4	Q5	Q5_6_TEXT	Q6	Q6_3_TEXT	Q7	Q7_3_TEXT	Q8_1_TEXT	Q9	Q9_6_TEXT	Q10	Q11_1_TEXT	Q12	Q12_4_TEXT	Q13	Q13_7_TEXT	Q14	Q14_5_TEXT	Q15	Q15_7_TEXT	Q16_1_TEXT	Q17_1_TEXT	Q18	Q18_1_TEXT	Q19	Q19_1_TEXT	Q20	Q20_1_TEXT	Q21	Q21_1_TEXT	Q22	Q22_1_TEXT	Q22_2_TEXT	Q23_1_TEXT	Q23_2_TEXT	Q24	Q24_5_TEXT	Q25	Q25_1_TEXT	Q26_1_TEXT	Q27_1_TEXT	Q28	Q28_1_TEXT	Q28_2_TEXT	Q29	Q30_1_TEXT	Q31_1_TEXT	Q32_1_TEXT
Yes	Mississauga Canada	NextSeq,Sanger Sequencing	MLPA,Next-generation sequencing platform		Deletion/duplication analysis is performed for every gene we assess		Yes			PTEN promoter,MLH1 promoter,MSH2 promoter		No		Yes. Both unclear and pathogenic/likely pathogenic variants are confirmed.		Sanger Sequencing,MLPA (for deletion/duplication variants)		11-20 bp		Promoters		Sanger is >99%; NYD for NGS	NYD for NGS	Percentage	14.7 (Sanger)	Description	Total VUS (ACMG 3 or 4)/Total cases			Minimum	NYD - NGS in validation	Not applicable (NGS not performed)	NYD- NGS in validation	NYD - NGS in validation	NYD- NGS in validation	NYD - NGS in validation	Sanger sequence affected region		Do not perform multi-gene panels		100/0	100/0	Size	>100bp by Sanger		Yes	49 days	49 days	Not Yet Available
Yes	South Africa	Ion Torent	MLPA		Deletion/duplication analysis is performed for every gene we assess		Yes			Other	NA	No		Yes. Both unclear and pathogenic/likely pathogenic variants are confirmed.		Sanger Sequencing		6-10 bp		3'UTR,5'UTR			12	Not calculated		Not calculated		Average number reads	100	Minimum	30	Average Number reads BRCA1,Average number reads BRCA2	100	100	30	30	Sanger sequence affected region		Do not perform multi-gene panels		1	1	Size	3bp		Yes	6 weeks	6 weeks	NA
Yes	Kingston, Ontario, Canada	Ion Torent	MLPA		Deletion/duplication analysis is performed for every gene we assess		Yes					No		Yes. Both unclear and pathogenic/likely pathogenic variants are confirmed.		Sanger Sequencing		11-20 bp				98% for SNVs, small indel	200	Not calculated				Average number reads	1000	Minimum	20	Average Number reads BRCA1,Average number reads BRCA2	1000	1000	20	20	Sanger sequence affected region		Analytic sensitivity	98% SNV and small indel	99%, not calculated	98%, not calculated	Depends on gene (please describe)		depends on region- some regions give false positives and must be Sanger sequenced	Yes	3 weeks	3 weeks	NA
Yes	Sao Paulo/Brazil	Ion Torent	MLPA				Yes					No		No				11-20 bp				0.94	8	Percentage	7	Description	Using ClinVar as base	Average number reads	40	Minimum	10	Average Number reads BRCA1,Average number reads BRCA2	40	40	10	10	Repeat assay around affected region		Do not perform multi-gene panels		94%, 4%/96%	85%, 4%/96%	Size	1-45 bp		No	30 days	30 days
Yes	THESSALONIKI, GREECE	Ion Torent	MLPA		Deletion/duplication analysis is performed for every gene we assess		Yes			Other	no	No		Yes. Only pathogenic/likely pathogenic variants are confirmed		Sanger Sequencing,MLPA (for deletion/duplication variants)		Other	40bp	Promoters,Introns,3'UTR,5'UTR			10	Not calculated		Not calculated		Average number reads	300x	Minimum	40x						Sanger sequence affected region									Yes	20	20d	20d
Yes	Sweden	Ion Torent,Sanger Sequencing	MLPA,Next-generation sequencing platform		Deletion/duplication analysis is performed for every gene we assess		Yes			Sequencing of exons 12-15 in PMS2		No		Yes. Only pathogenic/likely pathogenic variants are confirmed		Sanger Sequencing,MLPA (for deletion/duplication variants)		6-10 bp					16	Not calculated		Not calculated		Average number reads	500	Minimum	20	Average Number reads BRCA1,Average number reads BRCA2	700	700	20	20	No additional actions taken		Analytic sensitivity	Unknown	Uknown	Unknown	Size	Unknown		Yes	90 days	30-60 days	90 days
Yes	Thessaloniki/Greece	Ion Torent	MLPA		Deletion/duplication analysis is performed for every gene we assess		Yes					Yes	BRCA1,BRCA2	Other	Yes any variant is confirmed when it is neccessary	Sanger Sequencing,MLPA (for deletion/duplication variants)		Other	all	Promoters,Enhancers,Introns,3'UTR,5'UTR			4	Not calculated		Not calculated		Average number reads	1500	Minimum	100x	Average Number reads BRCA1,Average number reads BRCA2	1500x	1500x	100x	100x	Sanger sequence affected region									Yes	2 months	1 month	2 months
Yes	Salisbury UK	Illumina MiSeq	MLPA				Yes					No		Other	Any sequence variants which are reported are confirmed, so this includes some VUS as well as pathogenic/likely pathogenic	Sanger Sequencing		6-10 bp				>99% This was calculated as part of a technical NGS validation	The analytical sensitivity was calculated for a generic NGS validation. Approx 20 samples were used for verification of the panel containing BRCA1/2	Percentage	approx 2-5%	Description	Number of VUS reported / total number of BRCA reports	Average number reads	Don't know	Minimum	30 x (we would report a variant at 20x if inspected manually but this is not part of the routine diagnostic service).	Average Number reads BRCA1,Average number reads BRCA2	don't know	don't know	30 x (we would report a variant at 20x if inspected manually but this is not part of the routine diagnostic service).	30 x (we would report a variant at 20x if inspected manually but this is not part of the routine diagnostic service).	Sanger sequence affected region		Analytic sensitivity	>99%			Size	The largest in the validation/verification data was 20 bp. We have detetced larger indels but hard to comment on reliability above 20 bp as larger indels are rare.		Yes	39 calendar days (5-6 weeks)	35 calendar days (5 weeks)	40 days (5-6 weeks)
Yes	Athens	Illumina MiSeq,Sanger Sequencing	MLPA,Software analysis (e.g. CODEX)		The following genes do not have deletion/duplication analysis performed	BRIP1, RAD51C, RAD51D, RAD50, ATM	Yes					No		Yes. Both unclear and pathogenic/likely pathogenic variants are confirmed.		Sanger Sequencing,MLPA (for deletion/duplication variants)		11-20 bp		Promoters,Enhancers,3'UTR,5'UTR			100	Percentage	0.2	Description		Average number reads	500	Minimum	100	Average Number reads BRCA1,Average number reads BRCA2	300	300	100	100	Repeat entire assay,Repeat assay around affected region,Sanger sequence affected region		Analytic sensitivity				Size	1 to 50 bp		Yes	6 weeks	4 weeks	6 weeks
Yes	Nijmegen, NL	NextSeq	MLPA		The following genes do not have deletion/duplication analysis performed	PALB2	No		only 1100delC in CHEK2			No		Yes. Only pathogenic/likely pathogenic variants are confirmed		Other	all samples are run in duplicate and thereby confirmed	11-20 bp		5'UTR		1	~150	Not calculated		Not calculated		Average number reads	n/a	Minimum	40 unique reads (molecular barcoded)	Average Number reads BRCA1,Average number reads BRCA2	359 unique reads	289 unique reads	40	40	Repeat entire assay		Analytic sensitivity	1	100%, 100%	100%, 100%	Size	all have been confirmed. Will depend on location. >50 bp are typically detected		Yes	11 days	11 days	n/a
Yes	Sion	Illumina MiSeq	MLPA		The following genes do not have deletion/duplication analysis performed	Depends on physician's request.	Other	EPCAM	5' exons of EPCAM	PTEN promoter,MLH1 promoter,MSH2 promoter,MSH2 Boland inversion,Sequencing of exons 12-15 in PMS2		No		Yes. Only pathogenic/likely pathogenic variants are confirmed		Sanger Sequencing,MLPA (for deletion/duplication variants)		6-10 bp						Not calculated		Not calculated		Average number reads	>>100	Minimum	50	Average Number reads BRCA1,Average number reads BRCA2	>>100	>>100			Repeat assay around affected region,Sanger sequence affected region									Yes	25 days	25 days	25 days
Yes	Madrid/Spain	Ion Torent,Sanger Sequencing	Other	Analysis performed by external lab in case of mutation not detected by NGS (aCGH)	Deletion/duplication analysis is performed for every gene we assess		Yes					No		Yes. Both unclear and pathogenic/likely pathogenic variants are confirmed.		Sanger Sequencing		Other	10-20 bases beyond the targeted coding exons and exon-intron boundaries	Other	not specified by manufacturer	100	65	Not calculated		Not calculated		Average number reads	1550	Minimum	500	Average Number reads BRCA1,Average number reads BRCA2	1550	1550	100	100	Other	It does not apply	Do not perform multi-gene panels		unknown	unknown	Size	40		Yes	no multi-gene test performed	15 working days	no multi-gene test performed
Yes	Leeds/United Kingdom	Illumina MiSeq,Illumina HiSeq,NextSeq,Sanger Sequencing	MLPA,Next-generation sequencing platform		Deletion/duplication analysis is performed for every gene we assess		Other	Requirement based on expected mutation spectrum for inherited pathogenic variants.	GREM1 (&SCG5) - dosage assessment only; TERT c.-57 only, EPCAM dosage only, DDX41 no analysis of exons 3-4, 7-14 &17	Sequencing of exons 12-15 in PMS2,Other	APC includes c.532-941G>A. c.1408+731C>T, c.1408+735A>T, ANKRD26 includes c.-140_-113 , CDKN2A includes c.151-1104C>G, c.458-105A>G, c.-1178_-1173del, MSH2 includes c.212-478T>G, MSH2 inversion of exons 1-7, TERC includes n.1_451 (RNA).	No		Yes. Only pathogenic/likely pathogenic variants are confirmed		Sanger Sequencing,MLPA (for deletion/duplication variants)		11-20 bp		Other	all coding exons +/- 20bp flanking intronic sequence	>95%	55	Percentage	3.1% (2015_2016 audit data)	Description	Annual Laboratory Audit - results of samples tested in financial year.	Average number reads	245	Minimum	50x accepted minimum for reporting	Average Number reads BRCA1,Average number reads BRCA2	>1500x	>1500x	50x accepted minimum for reporting	50x accepted minimum for reporting	Repeat entire assay,Sanger sequence affected region,Other	review sequence data and reads manually in IGV. Expected regions of low coverage identified through validation procedure in which case Sanger assays are designed to ensure gaps filled as appropriate.	Analytic sensitivity	>95%	>95%, all positive NGS (sequencing) results confirmed by independent method	~95%, true figure unknown as much more dependent on sequence context, all positive NGS (sequence) findings confirmed				Yes	40 days (government target)	34 days	75 days (government target 80 days)
Yes	Lisbon / Portugal	Illumina MiSeq			We do not perform deletion/duplication analysis for any genes		Yes					No		No				11-20 bp						Not calculated		Not calculated		Average number reads	3000	Minimum	100	Average Number reads BRCA1,Average number reads BRCA2	3000	3000	100	100	Sanger sequence affected region		Do not perform multi-gene panels				Size	small indels		Yes		1.5 months
Yes	Melbourne/Australia	Illumina MiSeq,Sanger Sequencing	MLPA,Next-generation sequencing platform				Yes			Sequencing of exons 12-15 in PMS2		No		Yes. Both unclear and pathogenic/likely pathogenic variants are confirmed.		Sanger Sequencing,MLPA (for deletion/duplication variants)		11-20 bp				99.9	>400					Average number reads	100x	Minimum		Average Number reads BRCA1,Average number reads BRCA2	500x	500x	500x	500x	Repeat entire assay,Sanger sequence affected region		Analytic sensitivity	0.95			Size	40		Yes	20 days		20 days
Yes	Ulm/Germany	Illumina MiSeq	MLPA,Software analysis (e.g. CODEX)		Deletion/duplication analysis is performed for every gene we assess		Yes			Sequencing of exons 12-15 in PMS2		No		Yes. Both unclear and pathogenic/likely pathogenic variants are confirmed.		Sanger Sequencing		11-20 bp				0.99	10	Percentage	approx 3%	Description	screening of databases	Average number reads	500-1000	Minimum	50	Average Number reads BRCA1,Average number reads BRCA2	500-1000	500-1000	50	50	Repeat entire assay		Analytic sensitivity	0.99	<1%	n.a.	Size	12		Yes	10 working daxys	3 days	2 weeks
Yes		NextSeq	MLPA				Yes					No		Yes. Both unclear and pathogenic/likely pathogenic variants are confirmed.		Sanger Sequencing		11-20 bp
Yes	Perth, Western Australia	Illumina MiSeq	MLPA		The following genes do not have deletion/duplication analysis performed	PALB2	Yes			PTEN promoter,MLH1 promoter,MSH2 promoter,MSH2 Boland inversion,Sequencing of exons 12-15 in PMS2		No		Yes. Only pathogenic/likely pathogenic variants are confirmed		Sanger Sequencing,MLPA (for deletion/duplication variants)		6-10 bp		Other	3'UTR by MLPA only	0.98	56	Percentage	0.1	Description	Total number of Class 3 variants out of all samples tested	Average number reads	1000	Minimum	20	Average Number reads BRCA1,Average number reads BRCA2	1000	1000	20	20	Sanger sequence affected region		Analytic sensitivity	0.15	100, 0	98,0	Depends on gene (please describe)		Have detected a 13bp del in PTEN but missed 5bp del in BRCA1-depends on sequence	Yes	2 months	6 weeks	4 months
Yes	Clermont-Ferrand	Illumina MiSeq	MLPA,Next-generation sequencing platform		Deletion/duplication analysis is performed for every gene we assess		No		no analysis of exons 12-15 in PMS2	PTEN promoter,MLH1 promoter,MSH2 promoter,Other	bio-informatic analysis adapted for the detection of insertion of repeated elements (Alu, LINEs...)	No		Yes. Only pathogenic/likely pathogenic variants are confirmed		Sanger Sequencing,Other	QMPSF for CNVs, other techniques as appropriate for a given variant	11-20 bp		Promoters,3'UTR,5'UTR		> 95%: NGS sequencing has not thus far missed any known variants	110	Percentage	of all non-neutral variants found, approximately 20% VUS in BRCA1, 50% in BRCA2	Description	all non-neutral variants are listed in a lab database, which can be sorted by pathogenicity. This does not give allele frequencies in the patient population as the denominator of patients without variants is not assessed	Average number reads	200	Minimum	50	Average Number reads BRCA1,Average number reads BRCA2	200	200	50	50	Repeat entire assay,Sanger sequence affected region,Other	assess presence of large deletion	Analytic sensitivity	> 95%	sensitivity 100%; FDR 7/1275; PPV 97.9%	small indels not counted separately from SNVs	Size	we have detected a deletion of 40nt, and an insertion of 300, though examples are too rare to define a 'reliable' limit		Yes	6 months and falling rapidly	4 months	n/a : 26-gene panel approved October 1st 2016
Yes	Bloemfontein South Africa	Other: HRMA and confirmed with Sanger sequencing	MLPA		Deletion/duplication analysis is performed for every gene we assess		Yes					No		Yes. Both unclear and pathogenic/likely pathogenic variants are confirmed.		Sanger Sequencing		Other	1 - 60 bp into the intron	Introns,3'UTR,5'UTR				Not calculated		Not calculated		Not applicable (NGS not performed)		Not applicable (NGS not performed)		Not applicable (NGS not performed)			Not applicable (NGS not performed)				Do not perform multi-gene panels							Yes	12 weeks	12 weeks
Yes	Lausanne	Illumina MiSeq,NextSeq	MLPA		The following genes do not have deletion/duplication analysis performed	TP53 PTEN STK11 CDH1 PALB2 ATM BRIP1 BARD1 MRE11A NBN RAD50 RAD51C MLH1 MSH2 MSH6 PMS1 PMS2 MUTYH	Yes			Sequencing of exons 12-15 in PMS2		No		Yes. Only pathogenic/likely pathogenic variants are confirmed		Sanger Sequencing,MLPA (for deletion/duplication variants)		6-10 bp				0.95	10	Percentage	0.3	Description	Total number of mutations found / number of VUS	Average number reads	80	Minimum	20	Average Number reads BRCA1,Average number reads BRCA2	100	100	20	20	Sanger sequence affected region		Analytic sensitivity	0.9	98%, 5%/95%	99%, 1%/99%	Depends on gene (please describe)		BRCA1: all exons + 0.7kb - 4.6kb on the promoter region; BRCA2 and CHECK2 all exons	Yes	20 days	15 days	25 days
Yes	Budapest/Hungary	Ion Torent,Sanger Sequencing	Deletion/duplication analysis is not performed for any genes		We do not perform deletion/duplication analysis for any genes		Yes					No		Yes. Only pathogenic/likely pathogenic variants are confirmed		Sanger Sequencing		6-10 bp										Average number reads	400	Minimum	10	Average Number reads BRCA1,Average number reads BRCA2	400	400	10	10	No additional actions taken						Size	40		Yes	30 days	30 days	30 days
Yes	Tartu, Estonia	Other: Illumina MiniSeq	MLPA		The following genes do not have deletion/duplication analysis performed	MLPA is done only for BRCA1 and BRCA2 in our laboratory	Yes			Sequencing of exons 12-15 in PMS2		No		Other	Routinely we confirm large rearrangements and from NGS platform technically problematic cases.	Sanger Sequencing,MLPA (for deletion/duplication variants)		up to 5 bp						Not calculated		Not calculated		Average number reads	500	Minimum	100	Average Number reads BRCA1,Average number reads BRCA2	500	500	100	100	No additional actions taken						Size	11		Yes	14 days	6 weeks	6 weeks
Yes	Lausanne, Switzerland	Illumina MiSeq,Sanger Sequencing	MLPA,Next-generation sequencing platform		Deletion/duplication analysis is performed for every gene we assess		Yes					No		Yes. Both unclear and pathogenic/likely pathogenic variants are confirmed.		Sanger Sequencing,MLPA (for deletion/duplication variants)		11-20 bp				>=98.3%	19	Percentage	5-8%	Description	n(VUS)/n(results)	Average number reads	~7'000	Minimum	500	Average Number reads BRCA1,Average number reads BRCA2	~7'000	~7'000	500	500	Other	not yet necessary	Analytic sensitivity	>=98.3% (BRCA1+2)	Se >= 98.1%, Sp >= 99.95%	Se >= 85.2%, Sp >= 99.99%	Size	not determined		Yes	2 weeks (BRCA1+2)	2 weeks	-
Yes	Gosselies Belgium	Illumina MiSeq	Next-generation sequencing platform		Deletion/duplication analysis is performed for every gene we assess		Yes			Sequencing of exons 12-15 in PMS2		No		Yes. Only pathogenic/likely pathogenic variants are confirmed		Sanger Sequencing,MLPA (for deletion/duplication variants)		6-10 bp						Percentage	20 % BRCA1, 36 % BRCA2	Description	number of UV compared to the sum of pathogenic and UV	Average number reads	600	Minimum	100	Average Number reads BRCA1,Average number reads BRCA2	600	600	100	100	Repeat entire assay,Sanger sequence affected region		Analytic sensitivity	?	?	?	Size	?		Yes	1 month	1 month	1 month
Yes	Wuerzburg	Illumina MiSeq,Sanger Sequencing	MLPA,Next-generation sequencing platform		Deletion/duplication analysis is performed for every gene we assess		Yes					No		Yes. Only pathogenic/likely pathogenic variants are confirmed		Sanger Sequencing,MLPA (for deletion/duplication variants)		11-20 bp					12	Percentage	0.04	Description	41 of 1060 analysis			Minimum	50 bp				50	50	Sanger sequence affected region		Analytic sensitivity	0.97		?	Size	at least 60 bp		Yes	8 weeks	-	12 weeks
Yes	Madrid/Spain	Illumina MiSeq	Next-generation sequencing platform		Deletion/duplication analysis is performed for every gene we assess							Yes	BRCA1/BRCA2			Sanger Sequencing,MLPA (for deletion/duplication variants)		Other	150 bp	3'UTR,5'UTR		0.01	100	Percentage	20-30%	Description	web database and programs	Not applicable (NGS not performed)		Minimum	100	Average Number reads BRCA1,Average number reads BRCA2	>500reads	2000	>100	>100	Repeat assay around affected region,Sanger sequence affected region		Do not perform multi-gene panels									21 days
Yes	Reus / SPAIN	Ion Torent	MLPA		Deletion/duplication analysis is performed for every gene we assess		No		EPCAM gene is only analysed by MLPA	MLH1 promoter,MSH2 promoter,Sequencing of exons 12-15 in PMS2		No		Yes. Both unclear and pathogenic/likely pathogenic variants are confirmed.		Sanger Sequencing,MLPA (for deletion/duplication variants)		Other	A minimum of 20 pb but in the vast majority we analysed at least 50 pb	Promoters,3'UTR,5'UTR				Percentage	0.15	Description	Of the total of samples analysed, Number of samples carriers if a VUS and not carriers of a pathogenic mutation	Average number reads	Not large gene panels are performed in our lab. 4 genes is the maximum we pwrformed in our lab with a mean coverage of 1400X	Minimum	40X	Average Number reads BRCA1,Average number reads BRCA2	1400X	1400X	40X	40X	Sanger sequence affected region		Do not perform multi-gene panels				Size	11 bp			2 MONTHS	2 MONTHS
Yes	Luebeck, Germany	Ion Torent	MLPA		Deletion/duplication analysis is performed for every gene we assess		Yes					No		Yes. Only pathogenic/likely pathogenic variants are confirmed		Sanger Sequencing,MLPA (for deletion/duplication variants)		up to 5 bp						Percentage	10 - 20 %	Description	Percentage of all detected Variants (except known SNPs)	Average number reads	500x	Minimum	50x	Average Number reads BRCA1,Average number reads BRCA2	500x	500x	50x	50x	Sanger sequence affected region		Analytic sensitivity	999.99	not calculated	not calculated	Size	1		Yes	2 weeks	2 weeks	2 weeks
Yes	Heidelberg, Germany	Illumina MiSeq	MLPA		The following genes do not have deletion/duplication analysis performed	ATM, CDH1, CHEK2, PALB2, NBN1, RAD51C/D, TP53	Yes					No		Yes. Both unclear and pathogenic/likely pathogenic variants are confirmed.		Sanger Sequencing		11-20 bp		3'UTR,5'UTR		0.95		Not calculated		Not calculated		Average number reads	300	Minimum	100	Average Number reads BRCA1,Average number reads BRCA2	550	480	100	100	Sanger sequence affected region									Yes	10 weeks	6 weeks
Yes	Prague/Czech Republic	Illumina MiSeq	MLPA,Next-generation sequencing platform		Deletion/duplication analysis is performed for every gene we assess		Yes			Other	BRCA1, BRCA2	No		Yes. Both unclear and pathogenic/likely pathogenic variants are confirmed.		Sanger Sequencing,MLPA (for deletion/duplication variants)		11-20 bp		Promoters,3'UTR,5'UTR		1	60	Not calculated		Not calculated		Average number reads	100	Minimum	35	Average Number reads BRCA1,Average number reads BRCA2	150	130	50	50	Sanger sequence affected region		Analytic sensitivity	>95%			Size	1bp - LGRs		Yes	30 working days	30 working days	30 working days
Yes	Lund, Sweden	Illumina MiSeq,Illumina HiSeq,Sanger Sequencing	MLPA,Next-generation sequencing platform		Deletion/duplication analysis is performed for every gene we assess		No		single variant of GREM1, only part of exon 2 CDK4	PTEN promoter,MLH1 promoter,MSH2 promoter,MSH2 Boland inversion,Sequencing of exons 12-15 in PMS2		Yes	BRCA1, BRCA2, PALB2, TP53, PTEN, RAD51C, RAD51D, CDH1, MLH1, PMS2, MSH2, MSH6, EPCAM, APC, MUTYH, STK11, BMPR1A, SMAD4, POLE, POLD1, GALNT12	Yes. Both unclear and pathogenic/likely pathogenic variants are confirmed.		Sanger Sequencing,MLPA (for deletion/duplication variants)		11-20 bp		Promoters,Introns,3'UTR,5'UTR		0.99	157	Percentage	0.236	Description	No of unique VUS divided by no of unique variants	Average number reads	400	Minimum	30	Average Number reads BRCA1,Average number reads BRCA2	400	400	30	30	Sanger sequence affected region		Analytic sensitivity	not estimated	100% sens, FDR/PPV not estimated	99% sens, FDR/PPV not estimated	Size	25		Yes	5 weeks	5 weeks	5 weeks
Yes	Barcelona/Spain	Illumina MiSeq	MLPA		Deletion/duplication analysis is performed for every gene we assess		Yes					No		Yes. Both unclear and pathogenic/likely pathogenic variants are confirmed.		Sanger Sequencing		6-10 bp																												Yes	15 days	15 days	15 days
Yes	Oxford, United Kingdom	Illumina MiSeq,Sanger Sequencing	MLPA,Next-generation sequencing platform		The following genes do not have deletion/duplication analysis performed	Which genes are assessed for dosage depends on the referral reason. It is not simple to provide a list of genes whereby deletion/duplication analysis is not performed.	No		POLD1 and POLE â€“ only exonuclease domains assessed. CDK4 â€“ exon 2 only. MET â€“ exons 16-19 only	PTEN promoter,MSH2 promoter,MSH2 Boland inversion,Sequencing of exons 12-15 in PMS2,Other	MLH1 promoter assessed for methylation if undertaking tumour studies, but not as part of panel. MSH2: deletions of EpCAM leading to promoter disruption are assesses, but promoter not otherwise tested	No		Yes. Both unclear and pathogenic/likely pathogenic variants are confirmed.		Sanger Sequencing,MLPA (for deletion/duplication variants)		Other	6-10bp typically although more may be assessed when a number of variants have been reported in the intronic region (some amplicons are covered to +/-20 and when analysing BRCA1/2 this is what we typically use			~99%	Two independent assessments as we utilise two NGS based methodologies dependent on genes required (BRCA1/2 only or as part of a larger panel) a) 41 BRCA positive samples containing a total of 401 variants. b) larger panels assessed sensitivity >99%(95%CI=98.5-100) for single nucleotide substitutions for bases covered to a minimum depth of 30x. Tested (378 variants)	Percentage	crude estimate 6%	Description	VUS recorded divided by total No. of BRCA screens (very crude as it contains indirect tests and time is not allowing me to look at this in greater depth)	Average number reads	This is quite variable and a little meaningless for the methodology we use. We state coverage on our reports	Minimum	30				30	30	Sanger sequence affected region,Other	BRCA1 & BRCA2 are gap filled by sanger sequencing such that coverage of coding region is 100%. We also do this for specific other genes depending on referral reason. coverage is stated for each gene	Analytic sensitivity	~99%	~99% we confirm all variants detected by NGS by sanger sequence prior to reporting	~95%, difficult to ascertain based on low number of indels as controls. we sanger sequence prior to reporting	Depends on gene (please describe)		Unknown. I suspect gene dependent. We have detected up to 40bp. Also use MLPA for larger indels.	Yes		average 34 calendar days for BRCA1&2 panel (100% within 56cd)	67.7cd for cancer panels (majority over 10 genes, generally around 13)
Yes	Milan/ Italy	Illumina MiSeq,Sanger Sequencing	MLPA		Deletion/duplication analysis is performed for every gene we assess		Yes					No		Yes. Both unclear and pathogenic/likely pathogenic variants are confirmed.		Sanger Sequencing,MLPA (for deletion/duplication variants)		11-20 bp				99,67	54	Percentage	0.08	Description	n.patients with VUS/n.patients TOT	Average number reads	1500X	Minimum	50X	Average Number reads BRCA1,Average number reads BRCA2	1500X	1500X	50X	50X	Sanger sequence affected region		Do not perform multi-gene panels									20 working days
Yes	FRANCE	Illumina MiSeq,Sanger Sequencing	MLPA,Next-generation sequencing platform		Deletion/duplication analysis is performed for every gene we assess		Yes					No		Yes. Both unclear and pathogenic/likely pathogenic variants are confirmed.		Sanger Sequencing,MLPA (for deletion/duplication variants)		All previously established clinically significant intronic variants		Introns,3'UTR,5'UTR		>=99%	28 sample corresponding to 738000 nucleotides	Not calculated		Not calculated		Average number reads	1000x	Minimum	200x	Average Number reads BRCA1,Average number reads BRCA2	3000	3000	100	100	Sanger sequence affected region									Yes	6 months	1-4 months
Yes	Hamburg/Germany	Illumina MiSeq	MLPA		The following genes do not have deletion/duplication analysis performed	ATM, CDH1, CHEK2, NBN, PALB2, RAD51C, RAD51D, TP53	Yes			Other	None of the a.m. genes is included in our HBOC analysis	No		Yes. Only pathogenic/likely pathogenic variants are confirmed		Sanger Sequencing		Other	+/-40 bp				24 samples	Not calculated		Not calculated		Average number reads	773	Minimum	30	Average Number reads BRCA1,Average number reads BRCA2	969	793	270	155	Sanger sequence affected region		Analytic sensitivity	No false positive results were detected by now. False negative: not assessed.	No false positive results were detected by now. False negative: not assessed.	No false positive results were detected by now. False negative: not assessed.	Size	A 35 bp, and a 19 bp deletion, resp., were detected. Larger indels did not occur since the start of NGS in our lab.		Yes	7 weeks	1 week	N.a.
Yes		NextSeq	MLPA		The following genes do not have deletion/duplication analysis performed	TP53, PTEN, STK11,CDH1, PALB2, ATM, BRIP1	Yes			Sequencing of exons 12-15 in PMS2		No		Yes. Both unclear and pathogenic/likely pathogenic variants are confirmed.		Sanger Sequencing		11-20 bp				1	16	Percentage	0.15	Description	NÂº VUS / Total NÂº variants	Average number reads	455x	Minimum	30x	Average Number reads BRCA1,Average number reads BRCA2	455x	455x	252x	230x	Sanger sequence affected region		Analytic sensitivity	0.98			Size	15-20bp		Yes	10 weeks	10 weeks	10 weeks
Yes		Illumina MiSeq,Illumina HiSeq,Sanger Sequencing	MLPA,Next-generation sequencing platform		Deletion/duplication analysis is performed for every gene we assess		Yes			Sequencing of exons 12-15 in PMS2		No		No		Sanger Sequencing,MLPA (for deletion/duplication variants)		All previously established clinically significant intronic variants
Yes	Canada	Illumina MiSeq	MLPA		The following genes do not have deletion/duplication analysis performed	TP53, PTEN, CDH1, PALB2	Yes					No		Yes. Both unclear and pathogenic/likely pathogenic variants are confirmed.		Sanger Sequencing		6-10 bp				>99.4	42	Percentage	4	Description	# of BRCA1/2 VUS/total number of samples tested	Average number reads	476	Minimum	30	Average Number reads BRCA1,Average number reads BRCA2	476	476	30	30	Sanger sequence affected region		Analytic sensitivity	>99.4	99.4,?,99.6	99.9,?,100	Size	10		Yes	3 months	3 months	NA
Yes	51000 Rijeka, Croatia	Ion Torent	Next-generation sequencing platform									No		Yes. Both unclear and pathogenic/likely pathogenic variants are confirmed.		Repeat sample analysis with original technology,Sanger Sequencing		11-20 bp		Promoters,Enhancers,3'UTR,5'UTR		According to Torrent Suite Software ver. 5.0 for germline BRCA analysis 1%.	5 and 5 clinical samples	Not calculated		Not calculated		Average number reads	200	Minimum	100	Average Number reads BRCA1,Average number reads BRCA2	100-500	100-500	100	100	Repeat entire assay,Sanger sequence affected region		Do not perform multi-gene panels									15 days
Yes	Selangor/Malaysia	Illumina MiSeq,Sanger Sequencing	MLPA		The following genes do not have deletion/duplication analysis performed	PALB2 and TP53	Yes					No		Yes. Both unclear and pathogenic/likely pathogenic variants are confirmed.		Sanger Sequencing,MLPA (for deletion/duplication variants)		6-10 bp				98.1% (203 of 204 previously reconfirmed variants detected)	167 samples (204 variants)	Not calculated		Not calculated		Average number reads	407	Minimum	>95% amplicons with >10 read-pairs (>20x read depth).	Average Number reads BRCA1,Average number reads BRCA2	510	180	2	2	Repeat entire assay,Sanger sequence affected region		Analytic sensitivity	0.995	99.4% (157 of 158 SNV previously reconfirmed variants detected); PPV = 100% (22 of 22 newly detected variants subsequently reconfirmed to be true positives).	100% (58 of 58 indels previously reconfirmed varisnts detected); PPV = 100% (1 of 1 newly detected variants seubquently reconfirmed to be true positives).	Size	Up to 16bp		Yes	6-8 weeks	6-8 weeks	NA
Yes	Spain	Illumina MiSeq	MLPA,Other	QRT-PCR to check the gross aberrations			Yes					No		Other	We also confirm at least one variant per patient analyzed	Sanger Sequencing,Other	QRTPCR for MLPA alterations	11-20 bp		Other	part of the 5`and 3Â´UTR									Minimum	50 per allele				50 per allele	50 per allele	Sanger sequence affected region
Yes	Bordeaux	Illumina MiSeq,NextSeq	aCGH,Next-generation sequencing platform		Deletion/duplication analysis is performed for every gene we assess		Yes			PTEN promoter		No		Yes. Only pathogenic/likely pathogenic variants are confirmed		Sanger Sequencing,MLPA (for deletion/duplication variants)		11-20 bp		Promoters,3'UTR,5'UTR		0.99	96	Percentage	50	Description	NBVUS/Nb variants	Average number reads	1000	Minimum	30	Average Number reads BRCA1,Average number reads BRCA2	1000	1000	30	30	Sanger sequence affected region		Analytic sensitivity	95	don't know	don't know	Size	104		Yes		100 days	200 days
Yes	Paris, France	NextSeq	MLPA,Next-generation sequencing platform		Deletion/duplication analysis is performed for every gene we assess		Yes					No		Other	confirmation done on a second and independant sample	Sanger Sequencing,MLPA (for deletion/duplication variants)		11-20 bp		Promoters		100% on our set of controls	60 control samples previously identified by other methods (point mutations, insdels up to 104 bp, ins Alu and LGR were used)	Not calculated		Not calculated		Average number reads	700 X	Minimum	30 X	Average Number reads BRCA1,Average number reads BRCA2	700 X	700 X	30 X (not sure to get if question relates to experimental or minimum needed)	30 X	Sanger sequence affected region		Analytic sensitivity	15% of family histories are explained by a deleterious mutation	100% as all control SNV were detected during the validation process	100% as all control insdels were detected during the validation process	Size	up to 104 bp using Pindel		Yes	25 days of technical TAT	25 days of technical TAT	25 days of technical TAT
Yes	Santa Rosa, Argentina	Sanger Sequencing	MLPA				No					No		No		Sanger Sequencing		All previously established clinically significant intronic variants		Introns				Not calculated		Not calculated		Not applicable (NGS not performed)		Not applicable (NGS not performed)		Not applicable (NGS not performed)			Not applicable (NGS not performed)		Sanger sequence affected region		Do not perform multi-gene panels							No		60 days
Yes	Lund/Sweden	Illumina MiSeq,Illumina HiSeq,Sanger Sequencing	MLPA,Next-generation sequencing platform		Deletion/duplication analysis is performed for every gene we assess		Yes			PTEN promoter		Yes	BRCA1 BRCA2 TP53 PTEN STK11 CDH1 PALB2 ATM CHEK2 BRIP1 BARD1 RAD51C RAD51D CDKN2A NBN RAD50 MRE11A	Yes. Both unclear and pathogenic/likely pathogenic variants are confirmed.		Sanger Sequencing		11-20 bp		Promoters,Enhancers,Introns,3'UTR,5'UTR
Yes	Irkutsk/Russia	Sanger Sequencing	Deletion/duplication analysis is not performed for any genes		We do not perform deletion/duplication analysis for any genes		No
Yes	Aachen, Germany	Illumina MiSeq,NextSeq	MLPA		Deletion/duplication analysis is performed for every gene we assess		Yes					No		Yes. Both unclear and pathogenic/likely pathogenic variants are confirmed.		Sanger Sequencing,MLPA (for deletion/duplication variants)		11-20 bp		Promoters			10	Not calculated		Not calculated		Average number reads	100	Minimum	20	Average Number reads BRCA1,Average number reads BRCA2	100	100	20	20	Sanger sequence affected region		Analytic sensitivity	0.99						Yes	6 weeks	4 weeks	6 weeks
Yes	Rotterdam, The Netherlands	Sanger Sequencing	MLPA		The following genes do not have deletion/duplication analysis performed	Since the gene panel is not defined in this survey I do not know what to answer	Yes			MSH2 promoter		No		Yes. Both unclear and pathogenic/likely pathogenic variants are confirmed.		Sanger Sequencing,MLPA (for deletion/duplication variants)		11-20 bp		Introns				Not calculated		Not calculated		Not applicable (NGS not performed)		Not applicable (NGS not performed)		Not applicable (NGS not performed)			Not applicable (NGS not performed)				Do not perform multi-gene panels								6 weeks	4 weeks
Yes	Rostock/Germany	Illumina MiSeq	Next-generation sequencing platform		Deletion/duplication analysis is performed for every gene we assess		Yes			PTEN promoter,Sequencing of exons 12-15 in PMS2		No		Yes. Both unclear and pathogenic/likely pathogenic variants are confirmed.		Sanger Sequencing,MLPA (for deletion/duplication variants)		11-20 bp		3'UTR,5'UTR				Not calculated		Not calculated		Average number reads	100	Minimum	20	Average Number reads BRCA1,Average number reads BRCA2	350	420	20	20	Sanger sequence affected region									Yes	14 days	14 days	14 days
Yes	Valencia/Spain	Illumina MiSeq,Sanger Sequencing	MLPA,Next-generation sequencing platform		Deletion/duplication analysis is performed for every gene we assess		Yes					No		Yes. Both unclear and pathogenic/likely pathogenic variants are confirmed.		Sanger Sequencing,MLPA (for deletion/duplication variants)		Other	up to 50			>99,8	Commercial test with 124 independent DNA	Not calculated		Not calculated						Average Number reads BRCA1,Average number reads BRCA2	700	700	200	200	Sanger sequence affected region		Do not perform multi-gene panels									45 days
Yes		NextSeq	MLPA,aCGH,Next-generation sequencing platform		Deletion/duplication analysis is performed for every gene we assess		Yes							Yes. Both unclear and pathogenic/likely pathogenic variants are confirmed.		Sanger Sequencing,MLPA (for deletion/duplication variants)		11-20 bp
Yes	Peru	Illumina MiSeq,Sanger Sequencing	MLPA		Deletion/duplication analysis is performed for every gene we assess		Yes			MLH1 promoter		No		Yes. Both unclear and pathogenic/likely pathogenic variants are confirmed.		Sanger Sequencing		11-20 bp		Introns,3'UTR,5'UTR				Percentage	11	Not calculated		Average number reads	100x
Yes	Nicosia / Cyprus	Sanger Sequencing	MLPA
Yes	Bucharest/Romania	Illumina MiSeq	Deletion/duplication analysis is not performed for any genes,Other	JSI medical system	We do not perform deletion/duplication analysis for any genes		Yes
Yes	VALENCIA.SPAIN	Illumina MiSeq,Sanger Sequencing	MLPA,Next-generation sequencing platform		Deletion/duplication analysis is performed for every gene we assess		Yes					No
Yes	Seoul, South Korea	Sanger Sequencing	MLPA				Yes					No
Yes	London/United Kingdom	Illumina HiSeq	Next-generation sequencing platform		Deletion/duplication analysis is performed for every gene we assess		Yes					Yes
Yes	Athens/Greece	Illumina MiSeq	MLPA		The following genes do not have deletion/duplication analysis performed	ATM, BARD1, BLM, BRIP1, CDH1, FAM175A, MEN1, MRE11A, NBN, PTEN, STK11, XRCC2	Yes			Sequencing of exons 12-15 in PMS2		No
Yes		Ion Torent	Next-generation sequencing platform		We do not perform deletion/duplication analysis for any genes		Yes					No
Yes	Cardiff, Wales, UK	Illumina MiSeq,Sanger Sequencing	MLPA		The following genes do not have deletion/duplication analysis performed	PTEN	Yes					No
Yes	Athens, Greece	Ion Torent,Sanger Sequencing	MLPA,Next-generation sequencing platform		Deletion/duplication analysis is performed for every gene we assess		Yes			PTEN promoter		No
Yes	Nottingham	Illumina MiSeq	MLPA		The following genes do not have deletion/duplication analysis performed	POLD1, POLE, RET, SDHAF2, TMEM127, MAX, PRKR1A	Yes			PTEN promoter,MSH2 Boland inversion,Sequencing of exons 12-15 in PMS2		No
Yes	Langenhagen, Germany	Sanger Sequencing	MLPA		Deletion/duplication analysis is performed for every gene we assess		Yes			PTEN promoter,MLH1 promoter,MSH2 promoter,MSH2 Boland inversion,Sequencing of exons 12-15 in PMS2		No
Yes	Madrid Spain	Illumina MiSeq,Ion Torent	MLPA,Next-generation sequencing platform		Deletion/duplication analysis is performed for every gene we assess		Yes					No
Yes	Switzerland	Illumina MiSeq	MLPA		Deletion/duplication analysis is performed for every gene we assess		Yes					No
Yes	Montevideo/Uruguay	Ion Torent	MLPA		Deletion/duplication analysis is performed for every gene we assess		Yes			PTEN promoter,MLH1 promoter,MSH2 promoter,Sequencing of exons 12-15 in PMS2		No
Yes	Hamburg, Germany	Illumina MiSeq	MLPA,Next-generation sequencing platform		The following genes do not have deletion/duplication analysis performed	ATM, CDH1, CHEK2, NBN, PALB2, RAD51C, RAD51D, TP53	Yes			Other	None of the a.m. genes is included in our panel	No
Yes	Glasgow, UK	Illumina MiSeq,Sanger Sequencing	MLPA		The following genes do not have deletion/duplication analysis performed	CDKN2A, CDK4, RAD51C, RAD51D	Yes					No
Yes	Madrid, SPAIN	NextSeq	MLPA,Next-generation sequencing platform		Deletion/duplication analysis is performed for every gene we assess		Yes
Yes	China	Illumina MiSeq	MLPA		Deletion/duplication analysis is performed for every gene we assess		Yes					Yes
Yes	Edmonton/Canada	Illumina MiSeq,NextSeq,Sanger Sequencing	MLPA,aCGH,Next-generation sequencing platform		The following genes do not have deletion/duplication analysis performed	NBN	No		EPCAM (no sequencing only CNV), no analysis of exons 11-15 in PMS2 if IHC indicates PMS2 absent then we will Sanger Ex11-15.	PTEN promoter,Sequencing of exons 12-15 in PMS2		No
Yes	Selangor/Malaysia	Illumina MiSeq,Sanger Sequencing,Other	MLPA		The following genes do not have deletion/duplication analysis performed	PALB2 and TP53	Yes					No
Yes	Toulouse	Ion Torent,NextSeq,Sanger Sequencing	MLPA				Yes					No
Yes	Aarhus Denmark	NextSeq	MLPA,Other	XHMM			Yes
Yes	Melbourne/Australia	Illumina MiSeq,NextSeq,Sanger Sequencing	MLPA,Next-generation sequencing platform,Software analysis (e.g. CODEX)		Deletion/duplication analysis is performed for every gene we assess		Yes
[truncated: 55 more columns]
