# Supplementary material for: Clinical testing of BRCA1 and BRCA2: a worldwide snapshot of technological practices
Source: NPJ Genom Med. 2018 Feb 15;3:7. doi: 10.1038/s41525-018-0046-7 (PMC5814433; doi:10.1038/s41525-018-0046-7)
Supplement: Supplementary file 5 — Supplemental Table 2 [file 41525_2018_46_MOESM5_ESM.xlsx]

## Sheet: Question List-US Survey
Question Code	Question
Q68	Does your laboratory perform clinical genetic testing of BRCA1/BRCA2 and/or other genes associated with hereditary breast cancer?
Q72	Is your Laboratory Director boarded in genetics? - Selected Choice
Q4	What is the platform currently used by your laboratory for DNA sequencing of hereditary cancer risk genes? (Select all that apply). - Selected Choice
Q5	What is the platform currently used by your laboratory for deletion/duplication analysis, when applicable, of hereditary cancer risk genes? (Select all that apply) - Selected Choice
Q6	Which genes are not analyzed for deletion/duplication? - Selected Choice
Q6_3_TEXT	Which genes are not analyzed for deletion/duplication? - The following genes do not have deletion/duplication analysis performed - Text
Q7	Are all coding exons covered for genes in your hereditary cancer multigene panels? (Note exceptions in next question). - Selected Choice
Q7_3_TEXT	Are all coding exons covered for genes in your hereditary cancer multigene panels? (Note exceptions in next question). - Other - Text
Q8_1_TEXT	Please describe any exons (and their affected gene) not covered in your multigene panels (e.g. only 1100delC assessed in CHEK2, no analysis of exons 12-15 in PMS2, single variant analysis of GREM1). - Description - Text
Q9	Are the following promoter regions or specialty results included when the applicable gene is part of the panel? (Check all that apply). - Selected Choice
Q9_6_TEXT	Are the following promoter regions or specialty results included when the applicable gene is part of the panel? (Check all that apply). - Other - Text
Q10	Are full intronic regions of any genes analyzed?
Q12	Are identified variants confirmed using another method (or the same method) before reporting? - Selected Choice
Q12_4_TEXT	Are identified variants confirmed using another method (or the same method) before reporting? - Other - Text
Q13	What methods/platforms are used to confirm identified genetic variants? (Check all that apply). - Selected Choice
Q13_7_TEXT	What methods/platforms are used to confirm identified genetic variants? (Check all that apply). - Other - Text
Q14	How many base pairs of intronic regions are typically assessed? - Selected Choice
Q14_5_TEXT	How many base pairs of intronic regions are typically assessed? - Other - Text
Q15	What regulatory regions are included in analysis of BRCA1 and BRCA2? (check all that apply) - Selected Choice
Q15_7_TEXT	What regulatory regions are included in analysis of BRCA1 and BRCA2? (check all that apply) - Other - Text
Q16_1_TEXT	What is your analytic sensitivity of BRCA1/2? - Describe - Text
Q17_1_TEXT	How many reference samples were used to determine BRCA1/2 analytic sensitivity? - Number - Text
Q18	What is your percentage of variants of uncertain significance (VUS) in BRCA1/2? - Selected Choice
Q18_1_TEXT	What is your percentage of variants of uncertain significance (VUS) in BRCA1/2? - Percentage - Text
Q19	How is the VUS rate calculated? - Selected Choice
Q19_1_TEXT	How is the VUS rate calculated? - Description - Text
Q20_1_TEXT	For next-generation sequencing technology, what is your average depth of base pair reads across all genes? - Average number reads - Text
Q21_1_TEXT	What is your minimum depth of base pair reads needed to meet your quality criteria? - Minimum - Text
Q22_1_TEXT	For next-generation sequencing technology, what is your average depth of base pair reads for BRCA1/2? - Average Number reads BRCA1 - Text
Q22_2_TEXT	For next-generation sequencing technology, what is your average depth of base pair reads for BRCA1/2? - Average number reads BRCA2 - Text
Q23_1_TEXT	For BRCA1/2 what is your minimum depth of base pair reads? - Minimum depth BRCA1 - Text
Q23_2_TEXT	For BRCA1/2 what is your minimum depth of base pair reads? - Minimum depth BRCA2 - Text
Q24	How are "low read" regions or gaps in sequencing data evaluated? (Check all that apply) - Selected Choice
Q24_5_TEXT	How are "low read" regions or gaps in sequencing data evaluated? (Check all that apply) - Other - Text
Q25_1_TEXT	What is the analytic sensitivity of your multi-gene panels? - Analytic sensitivity - Text
Q26_1_TEXT	What is the sensitivity and false discovery rate (FDR)/positive predictive value (PPV) for single nucleotide variants? - Sensitivity, FDR/PPV - Text
Q27_1_TEXT	What is the sensitivity and FDR/PPV for indels? - Sensitivity, FDR/PPV - Text
Q28_1_TEXT	What size indels can be reliably detected? - Size - Text
Q29	Does your laboratory offer variant-specific testing for familial pathogenic variants found in multigene panels? - Selected Choice
Q30_1_TEXT	In September 2016, what was your average turnaround time for tests of less than 10 genes? - Turnaround time - Text
Q31_1_TEXT	In September 2016, what was your average turnaround time for single syndrome tests, e.g. BRCA1/2? - Turnaround time - Text
Q32_1_TEXT	In September 2016, what was your average turnaround time for a multigene panel of more than 10 genes? - Turnaround time - Text
Q34	Is variant interpretation performed by in-house staff? - Selected Choice
Q35	What variant interpretation guidelines do you follow? - Selected Choice
Q35_2_TEXT	What variant interpretation guidelines do you follow? - In-house (describe) - Text
Q36_1_TEXT	Please describe your variant analysis process. Feel free to include a link if a detailed summary is available on your website. Please specify if there is a different process for BRCA1/2 analysis compared to a multigene panel. - Description of process: - Text
Q37	How often does your laboratory re-assess previous variant results? - Selected Choice
Q37_1_TEXT	How often does your laboratory re-assess previous variant results? - Less than a year - Text
Q38	Is the ordering provider contacted when an unclear variant is reclassified? - Selected Choice
Q39	Who is involved with the variant classification process? (Check all that apply) - Selected Choice
Q39_5_TEXT	Who is involved with the variant classification process? (Check all that apply) - Expert classification panel (Specify details on panel here) - Text
Q39_6_TEXT	Who is involved with the variant classification process? (Check all that apply) - Other - Text
Q40	Do you offer variant-specific testing for family members when a VUS is identified for segregation and/or research studies (i.e. family studies)? - Selected Choice
Q41_1_TEXT	If you offer family studies for VUS, please describe the process, including the required medical information, cost to patient, and turnaround time. - Description of family studies for VUS: - Text
Q42	Who is involved in report writing? (Check all that apply) - Selected Choice
Q42_5_TEXT	Who is involved in report writing? (Check all that apply) - Other - Text
Q43	Which public variant databases do you contribute data? (Check all that apply). - Selected Choice
Q43_6_TEXT	Which public variant databases do you contribute data? (Check all that apply). - Other (Specify) - Text
Q44	Do you respond to inquires about variants found in other laboratories? - Selected Choice
Q44_3_TEXT	Do you respond to inquires about variants found in other laboratories? - Other - Text
Q45	Are you willing to share a sample report showing how VUS results are reported to clinicians? - Selected Choice
Q45_3_TEXT	Are you willing to share a sample report showing how VUS results are reported to clinicians? - Other - Text
Q46	How many index cases for hereditary cancer risk were analyzed in your laboratory between October 2015-September 2016? - Selected Choice
Q46_1_TEXT	How many index cases for hereditary cancer risk were analyzed in your laboratory between October 2015-September 2016? - Index case number: - Text
Q47_1_TEXT	How many dedicated staff (full time equivalents) work at your company? - Staff size: - Text
Q48	Does your lab/company have board certified genetic counselors on staff? - Selected Choice
Q48_1_TEXT	How many genetic counselors or similar positions do you have on staff? - Number: - Text
Q49	Describe the various roles genetic counselor (or equivalent positions) have within the lab/company. (Check all that apply). - Selected Choice
Q49_10_TEXT	Describe the various roles genetic counselor (or equivalent positions) have within the lab/company. (Check all that apply). - Other - Text
Q50	Are there any guidelines (national, regional or state) used to determine whether or not an ordered test is appropriate? - Selected Choice
Q50_2_TEXT	Are there any guidelines (national, regional or state) used to determine whether or not an ordered test is appropriate? - Yes, we use the following guideline(s): - Text
Q51	Are you able to bill private health insurance for tests (assuming patients meet appropriate criteria)? - Selected Choice
Q73	Are you able to bill Medicare for tests (assuming patients meet appropriate criteria)? - Selected Choice
Q74	Are you able to bill Medicaid (state or managed) for tests (assuming patients meet appropriate criteria)? - Selected Choice
Q74_4_TEXT	Are you able to bill Medicaid (state or managed) for tests (assuming patients meet appropriate criteria)? - Other - Text
Q52	Do you provide pre-verification services for insurance coverage?
Q53	Do you offer financial assistance options? - Selected Choice
Q53_1_TEXT	Do you offer financial assistance options? - Yes [Please describe financial assistance options including income and documentation requirements (e.g. <200% poverty levels and most recent tax returns} - Text
Q54	Do you offer genetic testing of DNA from buccal samples? - Selected Choice
Q54_3_TEXT	Do you offer genetic testing of DNA from buccal samples? - Other - Text
Q55	Do you offer genetic testing on skin fibroblasts? - Selected Choice
Q55_3_TEXT	Do you offer genetic testing on skin fibroblasts? - Other - Text
Q56	Are you able to culture skin fibroblasts or lymphoblastoid cell lines within your lab? - Selected Choice
Q56_3_TEXT	Are you able to culture skin fibroblasts or lymphoblastoid cell lines within your lab? - Other - Text
Q57	Do you offer genetic testing internationally? - Selected Choice
Q58	If international testing is available, do you cover shipping costs to submit samples? - Selected Choice
Q58_3_TEXT	If international testing is available, do you cover shipping costs to submit samples? - Other - Text

## Sheet: US-Based Survey Responses
Q68	Q72	Q4	Q5	Q6	Q6_3_TEXT	Q7	Q7_3_TEXT	Q8_1_TEXT	Q9	Q9_6_TEXT	Q10	Q12	Q12_4_TEXT	Q13	Q13_7_TEXT	Q14	Q14_5_TEXT	Q15	Q15_7_TEXT	Q16_1_TEXT	Q17_1_TEXT	Q18	Q18_1_TEXT	Q19	Q19_1_TEXT	Q20_1_TEXT	Q21_1_TEXT	Q22_1_TEXT	Q22_2_TEXT	Q23_1_TEXT	Q23_2_TEXT	Q24	Q24_5_TEXT	Q25_1_TEXT	Q26_1_TEXT	Q27_1_TEXT	Q28_1_TEXT	Q29	Q30_1_TEXT	Q31_1_TEXT	Q32_1_TEXT	Q34	Q35	Q35_2_TEXT	Q36_1_TEXT	Q37	Q37_1_TEXT	Q38	Q39
Yes	Yes	NextSeq,Sanger Sequencing	MLPA,aCGH,Next-generation sequencing platform	Deletion/duplication analysis is performed for every gene we assess		No		CDK4: only chr12:g.58145429-58145431 (codon 24) analyzed, EPCAM: only large deletions and duplications including 3â€™ end of the gene analyzed, GREM1: only duplications in the upstream regulatory region analyzed, MITF: only chr3:g.70014091 (including c.952G>A) analyzed, PMS2: Exons 12-15 not analyzed, POLD1: only chr19:g.50909713 (including c.1433G>A) analyzed, POLE: only chr12:g.133250250 (inclu…	MSH2 Boland inversion		No	Yes. Both unclear and pathogenic/likely pathogenic variants are confirmed.		Sanger Sequencing,MLPA (for deletion/duplication variants),Other	array CGH	11-20 bp		Promoters,Enhancers,Introns,3'UTR,5'UTR		>99%	>700	Not calculated		Not calculated		250X	100% at 20X (>99% at 50X)	250X	250X	100% at 20X (>99% at 50X)	100% at 20X (>99% at 50X)	Repeat entire assay		>99%	Not calculated	Not calculated	</=40bp	Yes	N/A	N/A	3-4 weeks	Yes	ACMG		All reported variants undergo review according to ACMG guidelines by three independent variant scientists. We have a weekly Genetics Board Review with internal and external experts to discuss any discordance or difficult variants. A licensed medical geneticist approves variant classification.	Less than a year	Every six months	Yes, whether downgraded to benign/likely benign or upgraded to pathogenic/likely pathogenic	Board Certified Molecular Geneticist,Board Certified Medical Geneticist,Genetic Counselor,Individuals with clinical genetics expertise on the specific genes being studied
Yes	Yes	Illumina MiSeq,Illumina HiSeq,Sanger Sequencing	MLPA,aCGH,Next-generation sequencing platform	The following genes do not have deletion/duplication analysis performed	POLE and POLD	No		GREM1: Duplication analysis of GREM1 and the upstream adjacent region overlapping the adjacent gene SCG5 is performed. Sequencing analysis is not performed. POLE and POLD1: Sequence analysis of the exons encompassing the exonuclease domains of these genes is performed. Large rearrangement analysis is not performed. EPCAM: Only large rearrangement analysis of the last two exons of EPCAM, adjacent …	PTEN promoter,MLH1 promoter,MSH2 promoter,MSH2 Boland inversion,Sequencing of exons 12-15 in PMS2,Other	Promoter analysis is also performed for BRCA1, BRCA2, APC, ATM, MSH6, PMS2, MUTYH, CDKN2A (p16INK4a and p14ARF), CDK4, TP53, STK11, CDH1, BMPR1A, SMAD4, PALB2, CHEK2, NBN, BARD1, BRIP1, RAD51C, and RAD51D	No	Yes. Only pathogenic/likely pathogenic variants are confirmed		Repeat sample analysis with original technology,Sanger Sequencing,MLPA (for deletion/duplication variants)		Other	20 base pairs (bp) proximal to the 5â€™ end and 10 bp distal to the 3â€™ end of each exon are typically assessed	Promoters,Introns		100% (99.98% - 100%, 95% C.I.)	1864	Percentage	less than 2%	Description	Percentage of comprehensive clinical tests (i.e. no single sites) reported with 1 or more VUS and with no co-occurring pathogenic or likely pathogenic variants	>2400 reads	50X	>2400	>1700	50X	50X	Repeat entire assay,Sanger sequence affected region		100% (99.98% - 100%, 95% C.I.)	Sensitivity = 100% (99.98% - 100%, 95% C.I.); Specificity = 100% (>99.99%-100%, 95% C.I.)	Estimation of sensitivity and specificity for small to midsized indels was performed as part of a larger sequencing validation in combination with single nucleotide variants. Sensitivity was 100% (99.98% - 100%, 95% C.I.) and specificity was 100% (>99.99%-100%, 95% C.I.) for this validation.	All sizes	Yes	6.5 days	6.5 days	8 days	Yes	In-house (describe)	See Eggington et al. (Eggington JM et al., Clin Genet. 2014 Sep;86(3):229-37. doi: 10.1111/cge.12315.) Based on >20 years of variant classification experience in hereditary cancer diagnostics. Laboratory developed classifications guidelines, specific to our genes of interest, are also utilized	VUS in all genes are analyzed with the same process. See https://new.myriadpro.com/medical-specialties/genetics/myvision-variant-classification/ and Eggington et al Clin Genet. 2014 Sep;86(3):229-37	Less than a year	Daily. Automated reclassification tools are utilized in real-time and daily literature searches performed.	Yes, whether downgraded to benign/likely benign or upgraded to pathogenic/likely pathogenic	Board Certified Molecular Geneticist,Individuals with clinical genetics expertise on the specific genes being studied,Expert classification panel (Specify details on panel here)
Yes	No	NextSeq,Sanger Sequencing	Next-generation sequencing platform	Deletion/duplication analysis is performed for every gene we assess		No		Some regions in the following genes are not covered due to segmental duplications: BMPR1A, BRCA1, DICER1, DIS3L2, FANCD2, KRAS, NF1, PMS2, PTEN, SBDS, SDHA, WRN.			No	Yes. Only pathogenic/likely pathogenic variants are confirmed		Sanger Sequencing,Other	qPCR for deletion/duplication analysis	11-20 bp				>98%	20	Not calculated		Not calculated		280	15	290	270	30	20	Other	Not needed, since all bases in target regions have more than 15x coverage	>98%	> 98 %, > 95 %	size range 1-10 bp: > 90 %, size range 11-20 bp: 80 % size range 21-30 bp: 60 %	30	Yes	21 days	21 days	21 days	Yes	In-house (describe)	http://blueprintgenetics.com/app/uploads/2016/03/Variant-classification-scheme-03112015.pdf	http://blueprintgenetics.com/what-we-do/process/	Re-assessment is done on an Ad hoc basis		Yes, whether downgraded to benign/likely benign or upgraded to pathogenic/likely pathogenic	Board Certified Molecular Geneticist,Board Certified Medical Geneticist,Individuals with clinical genetics expertise on the specific genes being studied
Yes	Yes	Illumina HiSeq,NextSeq	MLPA,aCGH,Next-generation sequencing platform	The following genes do not have deletion/duplication analysis performed	MITF	Other	All coding exons that have implication to disease are assessed., further described in the next question	For MITF, only the status of the c.952G>A (p.E318K) alteration is analyzed and reported. For POLD1 and POLE, missense variants located outside of the exonuclease domains (codons 311-541 and 269-485, respectively) are not routinely reported. For ALK, only variants located within the kinase domain (c.3286-c.4149) are reported. For PHOX2B, the polyalanine repeat region is excluded from analysis. For…	PTEN promoter,MLH1 promoter,MSH2 promoter,MSH2 Boland inversion,Sequencing of exons 12-15 in PMS2,Other	For APC, all promoter 1B gross deletions as well as single nucleotide substitutions within the promoter 1B YY1 binding motif (NM_001127511 c.-196_-186) are analyzed and reported.	No	Yes. Both unclear and pathogenic/likely pathogenic variants are confirmed.		Sanger Sequencing,MLPA (for deletion/duplication variants),Other	For del/dups identified on NGS, confirmed by MLPA or array. For samples meeting specific quality thresholds on NGS, statistical confirmation may be used in place of Sanger (Mu W et al. J Mol Diagn. 2016 Oct 4. PubMed PMID: 27720647)	Other	Always assessed are the intronic regions up to 5bp, however, all previously established clinically significant intronic variants are also assessed	Other	Established clinically significant regulatory variants will be reported	>99.9%	>500	Percentage	3.43	Description	It is any BRCA VUS found on a panel over all cases tested with a panel containing BRCA	in the hundreds	20-50x	typically in the 1000s	typically in the 1000s	50x	50x	Repeat entire assay,Sanger sequence affected region		>99.9%	Sensitivity = 100% (99.99% - 100%, 95% C.I.)/Specificity = 100%, Based on more than 10,000 de-identified samples with 17,770 single nucleotide variants detected	Sensitivity = 100% (99.99 â€“ 100%, 95% C.I.)/Specificity = 100%, based on more than 10,000 de-identified samples with 1,060 indels detected	Up to 25bp for deletions and 10bp for duplications, although larger indels have been detected on NGS	Yes	7-10 days	7-10 days	18 days	Yes	In-house (describe)	Our variant assessment is based largely on ACMG and IARC recommendations, with some modifications to customize our process. Our breast cancer gene guidelines can be found in PMID:27822389	The process would be the same for BRCA1/2 testing or a multi-gene panel. Variants are identified, confirmed, and filtered by our proprietary in-house bioinformatics tool. This tool stores all previous cases, the clinical and lab data for each case, and summarizes prediction tools, functional studies, peer reviewed journal articles, frequency data, and other key data points. The information is rev…	Less than a year	We will review variants when they are seen again (if six months or more has past), or upon request	Yes, whether downgraded to benign/likely benign or upgraded to pathogenic/likely pathogenic	Board Certified Molecular Geneticist,Board Certified Medical Geneticist,Genetic Counselor,Individuals with clinical genetics expertise on the specific genes being studied,Expert classification panel (Specify details on panel here)
Yes	Yes	Illumina HiSeq	Next-generation sequencing platform	Deletion/duplication analysis is performed for every gene we assess		Yes			PTEN promoter,MLH1 promoter,Other	APC promoter, Alu mutations	No	Other	Yes, Pileups of all reportable calls are manually reviewed by a licensed clinical laboratory scientist	Repeat sample analysis with original technology,Other	manual review of pileups by licensed clinical laboratory scientist	11-20 bp		Promoters,Introns		100% (95% CI)	114	Percentage	6	Description	VUS rate is calculated based on the number of tests with at least one VUS	650x	20x	900-1000x	900-1000x	20x	20x	Repeat entire assay		&gt;99.9% (95% CI)	Sensitivity: 100% (95% CI: 99.93-100%), FDR: 0% (95% CI: 0-0.0007%)	Sensitivity: 100% (95% CI: 99.93-100%), FDR: 0% (95% CI: 0-0.0007%)	Deletions less than 50bp and insertions less than 25 bp can reliably be detected.	Yes	10-14 days	10-14 days	10-14 days	Yes	ACMG		General Curation Procedure for all Diseases: Variants discovered are sent through a curation workflow to interpret their clinical impact. Counsyl has developed proprietary software to identify and compile several lines of evidence from public databases and the medical literature, including healthy population frequency, in silico predictions, splicing predictions, conservation, published case repo…	Between 1-3 years		Yes, whether downgraded to benign/likely benign or upgraded to pathogenic/likely pathogenic	Board Certified Molecular Geneticist,Genetic Counselor,Individuals with clinical genetics expertise on the specific genes being studied,Other
Yes	Yes	Illumina HiSeq,Sanger Sequencing,Other	aCGH,Next-generation sequencing platform	The following genes do not have deletion/duplication analysis performed	SDHA	No		No del/dup for SDHA	PTEN promoter,MLH1 promoter,MSH2 Boland inversion,Sequencing of exons 12-15 in PMS2		No	Other	We confirm all VUs, likely pathogenic and pathogenic variants that are del/dups, indels, CNVs, etc. AND all SNVs except ~70 SNVs that have been seen &gt;10 times by NGS and were confirmed (following NY State recommendations)	Sanger Sequencing,Other	array CGH, Pacbio	6-10 bp		Other	+/- 20 bp intronic sequence around coding exons	1	750	Percentage	5% of patients	Description	REsults from examining 1062 patients referred for breast cancer testing. Depends on whether you want VUS rate per variant or VUS per patient. Also depends on whether you want us to count the variants with high minor allele frequencies (>5%) which are weeded out as being benign.	350x	We require a minimum depth of 50x at a variant position to make an automatic call in our bioinformatics pipeline. Variants that are between 20 and 50x are flagged and inspected manually	350x	350X	We require a minimum depth of 50x at a variant position to make an automatic call in our bioinformatics pipeline. Variants that are between 20 and 50x are flagged and inspected manually		Repeat entire assay, sanger sequence affected region	Other: May use PacBio sequencing	0.998	Sensitivity 99.36-100% Specificiy 99.996-100%, FDR 0- 0.64%		We have validated detection of all indels and CNVs by combining sequencing data, paired-end reads, and copy number detection.	Yes	14	14 except when ordered STAT, when it is 7-10 days	14	Yes	In-house (describe)	We have a modified version of ACMG criteria called SHERLOC, which expands upon and quantifies some of the more subjective criteria in the ACMG. Our pape describing SHERLOC is in press.	We developed, validated, and implemented a score-Â­â€based variant classificaJon system based on the ISV guidelines. This implementaJon, Sherloc, adheres to the guidelines as published while adding refinements to ensure consistent use and accurate conclusions when applied broadly. This implementaJon adds greater resoluJon to broad ISV rules that encompass various use cases, adds dependencies bet…	Re-assessment is done on an Ad hoc basis		Yes, whether downgraded to benign/likely benign or upgraded to pathogenic/likely pathogenic	Board Certified Molecular Geneticist,Genetic Counselor,Individuals with clinical genetics expertise on the specific genes being studied
Yes	Yes	Illumina MiSeq	aCGH,Next-generation sequencing platform																	Over 99.9%														Over 99.9%				Yes				Yes	ACMG		Variant classification using the American College of Medical Genetics (ACMG) 5-tier classification system Initial variant assessment performed by a team of scientists with expertise in variant analysis Content acquisition consisting of both public and private biomedical databases and peer-reviewed journals Integration of data from published literature and public mutation databases, including BRCA…			Yes, whether downgraded to benign/likely benign or upgraded to pathogenic/likely pathogenic	Board Certified Molecular Geneticist,Board Certified Medical Geneticist,Genetic Counselor
Yes	Yes	Illumina MiSeq,Illumina HiSeq,Sanger Sequencing	MLPA,aCGH,Software analysis (e.g. CODEX)	The following genes do not have deletion/duplication analysis performed	MITF, PHOX2B, RET & SDHA	No		EPCAM: All exons are covered but testing is by del/duponly, SCG5/GREM1: SCG5 - all exons are covered but del/dup only, GREM1 exon1 covered but del/dup only, MITF: single variant analysis (c.952G&gt;A)	PTEN promoter,MLH1 promoter,MSH2 promoter,Sequencing of exons 12-15 in PMS2,Other	APC A and B promoters are evaluated for deletions and duplications, MSH2 Boland iversion can be ordered as a seperate test run concurrently with a panel at no charge	No	Yes. Both unclear and pathogenic/likely pathogenic variants are confirmed.		Repeat sample analysis with original technology,Sanger Sequencing,MLPA (for deletion/duplication variants),Other	Additional technologies used as needed such as long range PCR and qPCR	All previously established clinically significant intronic variants		Promoters,Introns,3'UTR,5'UTR		&gt;99% (CI 99.9-100%)	236 with over 2,500 variant calls	Percentage	0.035	Description	Our VUS rate represents patients who received a report with an overall VUS classification over the total number of tests run for that specific panel.	500x	15x,findings between 15-50x are reviewed to determine if Sanger coverage is needed.	500x	500x	15x, findings between 15-50x are reviewed to determine if Sanger coverage is needed.	15x, findings between 15-50x are reviewed to determine if Sanger coverage is needed.	Sanger sequence affected region		&gt;99%			20bp for del and 10bp for ins via NGS	Yes	2 weeks with option to expedite	8-10 dayts with option to expedite	3 weeks with option to expedite	Yes	In-house (describe)	Modifications to ACMG based on clinical and gene specific expertise	Every variant identified goes through a minimum of three rounds of review analysis for classification. Our classification teams include PhD-level analysts, board-certified Geneticists, and Certified Genetic Counselors. Variants are classified following the ACMG guidelines. Primary analysis includes technical review of the data and confirmation via Sanger sequencing or exon-level microarray, depen…	Less than a year		Yes, whether downgraded to benign/likely benign or upgraded to pathogenic/likely pathogenic	Board Certified Molecular Geneticist,Genetic Counselor,Individuals with clinical genetics expertise on the specific genes being studied,Expert classification panel (Specify details on panel here)
[truncated: 37 more columns]
